# Supplementary material for: Hypothermia reduces VEGF-165 expression, but not osteogenic differentiation of human adipose stem cells under hypoxia
Source: PLoS One. 2017 Feb 6;12(2):e0171492. doi: 10.1371/journal.pone.0171492 (PMC5293214; doi:10.1371/journal.pone.0171492)
Supplement: S1 File — (XLSX) [file pone.0171492.s001.xlsx]

## Sheet: VEGF_protein_res
		Dag 1	Dag 1	Dag 1	Dag 1
		HAT 0902	HAT 1019	HAT 0717	HAT 1021			Mean total	Stdev total
VEGF-protein	1% O2, 30°C		563.439		434.48			498.959	91.188		698.543
	1% O2, 37°C		846.697		673.846			760.271	122.224
	20% O2, 30°C		380.181		443.529			411.855	44.7941
	20% O2, 37°C		415.928		506.425			461.176	63.9916
T/C 37°		#DIV/0!	2.03568	#DIV/0!	1.33059			#DIV/0!	#DIV/0!
T/C 30°		#DIV/0!	1.48203	#DIV/0!	0.979596			#DIV/0!	#DIV/0!
		Dag 4	Dag 4	Dag 4	Dag 4
		HAT 0902	HAT 1019	HAT 0717	HAT 1021
	1% O2, 30°C		1108.69		820			964.344	204.133
	1% O2, 37°C				1560.72			1560.72	#DIV/0!
	20% O2, 30°C				552.127			552.127	#DIV/0!
	20% O2, 37°C		1091.04		1140.81			1115.93	35.1954
T/C 37°		#DIV/0!	0	#DIV/0!	1.36808			#DIV/0!	#DIV/0!
T/C 30°		#DIV/0!	#DIV/0!	#DIV/0!	1.48517			#DIV/0!	#DIV/0!
		Dag 8	Dag 8	Dag 8	Dag 8
		HAT 0902	HAT 1019	HAT 0717	HAT 1021
	1% O2, 30°C	931.448	1264.03	1078.51	878.281			1038.07	172.813
	1% O2, 37°C	2343.21	3079.64	3452.94	3042.31			2979.52	462.954
	20% O2, 30°C	446.154	365.837	621.493	635.068			517.138	132.575
	20% O2, 37°C	1142.99	975.566	2284.39	2043.44			1611.6	648.914
T/C 37°		2.05008	3.15677	1.51154	1.48882			2.0518	0.780982
T/C 30°		2.08773	3.45516	1.73535	1.38297			2.1653	0.906764
	Day 1			Day 4			Day 8
	Co > hypoxia	hypoxia > H-H	Co > H-H	Co > hypoxia	hypoxia > H-H	Co > H-H	Co > hypoxia	hypoxia > H-H	Co > H-H
	1>2	2>3	1>3	1>2	2>3	1>3	1>2	2>3	1>3
Percentage		-0.343709		0.398589	-0.382118
Fold		0.656291		0.617882	1.39859		0.54089	0.3484
Afname (1/n)		1.52371		1.61843	0.715006		1.8488	2.87027
				0.715006	1.61843

## Sheet: plaat layout
		standaard	pg/ml	dag1	dag4	dag8	onv	dag8	5* verd	dag8	onv	dag8	5* verd
		1	2	3	4	5	6	7	8	9	10	11	12
	A	1000	1000
	B	500	500
	C	250	250
	D	125	125
	E	62.5	62.5
	F	31.3	31.3
	G	15.6	15.6
	H	0	0
	dag 1	enkelvoud	200µl	onverdund				donor	Hat 10-19
	dag 4	enkelvoud	200µl	onverdund				donor	Hat 10-21	exp 3	exp 2
	dag 8	duplo	200µl	onverdund				donor	Hat 07-17	exp 3
	dag 8	duplo	200µl	{5* verdund --> 100µl sample + 400µl}				donor	Hat 09-02
	protocol voor Cell Culture Supernate Samples
		part #				part #
	standaard	890220	+ 1 ml Calibrator Diluent RD5K			95119	--> 2000 pg/ml
	standaard reeks maken --> 1:1 verdunnen met RD5K						1000//500//250//125//62,5// 31,3//15,6 pg/ml
	sample	onverdund
		5* verdund	(100µl sample + 400µl RD5K)
			part #
1)	elisa plaat		890218		klaar voor gebruik
2)	Assay Diluent RD1W		895117		50µl
3)	standaard of sample				200µl	2hr incuberen bij RT
4)	Wash Buffer (25*)		895003		350µl	3 keer
5)	Droog slaan
6)	Human VEGF Conjugate		890219		200µl	2hr incuberen bij RT
7)	Wash Buffer (25*)		895003		350µl	3 keer
8)	Droog slaan
9)	Substrate Solution (A:B=1:1)				200µl	20 min incuberen bij RT
	Color Reagent A		895000			in het donker
	Color Reagent B		895001
10)	Stop Solution		895032		50µl
11)	Meten met de Synergy bij 450 en 600 nm

## Sheet: meting
	450																(450-600 nm)
		1	2	3	4	5	6	7	8	9	10	11	12		1	2	3	4	5	6	7	8	9	10	11	12
	A	2.22	2.419	1.365	2.581	2.508	2.451	0.664	0.701	2.263	2.264	0.592	0.6	450	2.171	2.366	1.317	2.522	2.46	2.401	0.61	0.651	2.214	2.212	0.545	0.552
	B	1.217	1.266	1.993	OVRFLW	OVRFLW	OVRFLW	1.482	1.479	OVRFLW	4.037	1.659	1.635	450	1.156	1.219	1.943	#VALUE!	#VALUE!	#VALUE!	1.433	1.433	#VALUE!	3.977	1.607	1.589
	C	0.677	0.724	0.957	0.085	1.253	1.157	0.28	0.277	1.498	1.543	0.389	0.412	450	0.631	0.676	0.912	0.041	1.2	1.11	0.235	0.232	1.452	1.494	0.333	0.36
	D	0.416	0.417	1.036	2.533	2.315	2.228	0.548	0.548	3.656	3.661	1.123	1.148	450	0.372	0.373	0.991	2.483	2.264	2.179	0.503	0.503	3.606	3.61	1.063	1.1
	E	0.256	0.242	1.08	1.931	2.026	1.993	0.502	0.507	2.016	2.015	0.525	0.533	450	0.213	0.199	1.032	1.884	1.978	1.946	0.458	0.462	1.962	1.968	0.481	0.486
	F	0.166	0.166	1.608	3.596	3.959	3.997	1.553	1.462	3.78	3.848	1.137	1.173	450	0.123	0.119	1.561	3.521	3.88	3.934	1.457	1.376	3.722	3.794	1.092	1.123
	G	0.128	0.137	1.098	1.339	1.677	1.643	0.395	0.398	1.139	1.12	0.31	0.317	450	0.084	0.078	1.052	1.292	1.628	1.594	0.352	0.353	1.093	1.074	0.266	0.272
	H	0.08	0.082	1.239	2.642	3.66	3.711	1.025	1.015	2.439	2.42	0.617	0.624	450	0.037	0.037	1.191	2.593	3.602	3.647	0.979	0.971	2.39	2.367	0.573	0.581
																	blanco= 0,037											y=0,00221*x+0,0348
	600																(450-600 nm) - blanco											dag 1	dag 4	dag 8	onverd	dag 8	5* verd	dag 8	onverd	dag 8	5* verd
		1	2	3	4	5	6	7	8	9	10	11	12				3	4	5	6	7	8	9	10	11	12		3	4	5	6	7	8	9	10	11	12
	A	0.049	0.053	0.048	0.059	0.048	0.05	0.054	0.05	0.049	0.052	0.047	0.048	600			1.28	2.485	2.423	2.364	0.573	0.614	2.177	2.175	0.508	0.515		563.439	1108.69	1080.63	1053.94	243.529	262.081	969.321	968.416	214.118	217.285
	B	0.061	0.047	0.05	0.075	0.077	0.061	0.049	0.046	0.077	0.06	0.052	0.046	600			1.906	#VALUE!	#VALUE!	#VALUE!	1.396	1.396	#VALUE!	3.94	1.57	1.552		846.697	#VALUE!	#VALUE!	#VALUE!	615.928	615.928	#VALUE!	1767.06	694.661	686.516
	C	0.046	0.048	0.045	0.044	0.053	0.047	0.045	0.045	0.046	0.049	0.056	0.052	600			0.875	0.004	1.163	1.073	0.198	0.195	1.415	1.457	0.296	0.323		380.181		510.498	469.774	73.8462	72.4887	624.525	643.529	118.19	130.407
	D	0.044	0.044	0.045	0.05	0.051	0.049	0.045	0.045	0.05	0.051	0.06	0.048	600			0.954	2.446	2.227	2.142	0.466	0.466	3.569	3.573	1.026	1.063		415.928	1091.04	991.946	953.484	195.113	195.113	1599.19	1601	448.507	465.249
	E	0.043	0.043	0.048	0.047	0.048	0.047	0.044	0.045	0.054	0.047	0.044	0.047	600			0.995	1.847	1.941	1.909	0.421	0.425	1.925	1.931	0.444	0.449		434.48	820	862.534	848.054	174.751	176.561	855.294	858.009	185.158	187.421
	F	0.043	0.047	0.047	0.075	0.079	0.063	0.096	0.086	0.058	0.054	0.045	0.05	600			1.524	3.484	3.843	3.897	1.42	1.339	3.685	3.757	1.055	1.086		673.846	1560.72	1723.17	1747.6	626.787	590.136	1651.67	1684.25	461.629	475.656
	G	0.044	0.059	0.046	0.047	0.049	0.049	0.043	0.045	0.046	0.046	0.044	0.045	600			1.015	1.255	1.591	1.557	0.315	0.316	1.056	1.037	0.229	0.235		443.529	552.127	704.163	688.778	126.787	127.24	462.081	453.484	87.8733	90.5882
	H	0.043	0.045	0.048	0.049	0.058	0.064	0.046	0.044	0.049	0.053	0.044	0.043	600			1.154	2.556	3.565	3.61	0.942	0.934	2.353	2.33	0.536	0.544		506.425	1140.81	1597.38	1617.74	410.498	406.878	1048.96	1038.55	226.787	230.407
																	dag 1	dag 1	mean	stdev			dag 4	dag 4	mean	stdev				dag 8	5* verd	dag 8	5* verd	dag 8	5* verd	dag 8	5* verd	mean	stdev
																1% 30C	563.439	434.48	498.959	91.188		1% 30C	1108.69	820	964.344	204.133			1% 30C	1217.65	1310.41	873.756	882.805	1070.59	1086.43	925.792	937.104	1038.07	162.004
																1% 37C	846.697	673.846	760.271	122.224		1% 37C		1560.72	1560.72				1% 37C	3079.64	3079.64	3133.94	2950.68	3473.3	3432.58	2308.14	2378.28	2979.52	431.946
																20% 30C	380.181	443.529	411.855	44.7941		20% 30C		552.127	552.127				20% 30C	369.231	362.443	633.937	636.199	590.95	652.036	439.367	452.941	517.138	123.889
																20% 37C	415.928	506.425	461.176	63.9916		20% 37C	1091.04	1140.81	1115.93	35.1954			20% 37C	975.566	975.566	2052.49	2034.39	2242.53	2326.24	1133.94	1152.04	1611.6	601.233
	Conc			dag 1	dag 4	dag 8		dag 8	5x verd	dag 8		dag 8	5x verd
		1	2	3	4	5	6	7	8	9	10	11	12
	A	949.505	1037.71	563.218	>1049,220	>1049,220	>1049,220	243.422	261.968	968.955	968.05	214.021	217.188	Conc
	B	490.393	518.889	846.374	?????	?????	?????	615.687	615.687	?????	>1049,220	694.392	686.25	Conc
	C	252.921	273.276	380.025		510.295	469.586	73.8	72.443	624.282	643.279	118.128	130.341	Conc
	D	135.769	136.221	415.759	>1049,220	991.571	953.123	195.024	195.024	>1049,220	>1049,220	448.327	465.063	Conc
	E	63.849	57.516	434.304	819.687	862.206	847.731	174.669	176.478	854.968	857.682	185.072	187.334	Conc
	F	23.139	21.33	673.585	>1049,220	>1049,220	>1049,220	626.543	589.905	>1049,220	>1049,220	461.444	475.466	Conc
	G	5.499	2.785	443.351	551.909	703.891	688.512	126.722	127.175	461.896	453.302	87.822	90.536	Conc
	H	<0,000	<0,000	506.224	>1049,220	>1049,220	>1049,220	410.331	406.712	1048.56	1038.16	226.686	230.305	Conc
	Curve Fitting Details
	Curve Name	Curve Formula	Parameter	Value	Std. Error	95% CI min	95% CI max	Fit F Prob
	Curve	Y=A*X+B	A	0.00221	2.69e-05	0.00214	0.00228	?????
			B	0.0348	0.0118	0.00463	0.0651
	Curve Fitting Results
	Curve Name	Curve Formula	A	B	R2	Fit F Prob
	Curve	Y=A*X+B	0.00221	0.0348	0.999	?????
		y=0,00221*x+0,0348

## Sheet: ALP
									Relative expression	Mean expression										Relative expression	Mean expression										Relative expression	Mean expression
			Donor	ALP	HK	∆Cp=Cpgen-CpHK	expressie=2-∆Ct*10000	∆∆Cp=∆Cp1%-∆Cp20%	rel.expressie=2-∆∆Ct	per donor				Donor	ALP	HK	∆Cp=Cpgen-CpHK	expressie=2-∆Ct*10000	∆∆Cp=∆Cp1%-∆Cp20%	rel.expressie=2-∆∆Ct	per donor				Donor	ALP	HK	∆Cp=Cpgen-CpHK	expressie=2-∆Ct*10000	∆∆Cp=∆Cp1%-∆Cp20%	rel.expressie=2-∆∆Ct	per donor
	dag	EXP 1		Ct	Mean Ct							dag	EXP 2		Ct	Mean Ct							dag	EXP 3		Ct	Mean Ct
A1	1	1%, 30°C	1401	34.53	32.459	2.07099	2379.96	#VALUE!	#VALUE!	2221.15		1	1%, 30°C	902	26.97	30.9463	-3.97631	157394	-1.31373	2.48583	105565		1	1%, 30°C	717	28.21	29.2968	-1.08678	21240	0.805804	0.572043	16217.8
A2			1401	35.03	32.7524	2.27764	2062.35							902	26.19	28.6159	-2.4259	53736.5							717	28.54	28.7029	-0.162934	11195.6
A3			1403	34.91	32.5422	2.36784	1937.36	0.721473	0.606478	16679.9				1019	28.42	30.2534	-1.83342	35638	0.97833	0.507567	25834.3				1021	27.08	27.8291	-0.749053	16806.9	0.532242	0.691479	17215.7
A4			1403	32.19	33.8418	-1.65179	31422.4							1019	30.06	30.7408	-0.680824	16030.6							1021	28.06	28.8776	-0.817586	17624.6
A5		1%, 37°C	1401	Undetermined	32.1621	#VALUE!	#VALUE!	#VALUE!	#VALUE!	#VALUE!			1%, 37°C	902	29.21	30.8543	-1.64429	31259.3	-0.302857	1.23359	34997.1			1%, 37°C	717	26.62	27.8427	-1.22273	23338.7	1.13309	0.455938	23986.9
A6			1401	Undetermined	32.0028	#VALUE!	#VALUE!							902	27.38	29.3336	-1.95363	38734.8							717	26.58	27.8807	-1.30071	24635
A7			1403	34.97	34.6316	0.338374	7909.32	-2.15681	4.45928	4712.96				1019	29.3	29.9748	-0.674845	15964.2	0.156887	0.896958	13080				1021	25.67	27.5481	-1.87812	36759.5	0.454322	0.729853	40600.6
A8			1403	34.35	31.6289	2.72108	1516.61							1019	31.1	31.128	-0.0279773	10195.8							1021	27.8	29.9519	-2.15192	44441.8
A9		20%, 30°C	1401	Undetermined	34.1778	#VALUE!	#VALUE!			#VALUE!			20%, 30°C	902	27.84	29.4378	-1.59777	30267.5			37744			20%, 30°C	717	29.21	31.1144	-1.90439	37434.9			28423.4
A10			1401	Undetermined	34.3613	#VALUE!	#VALUE!							902	26.9	29.077	-2.17698	45220.5							717	30.36	31.3169	-0.95694	19411.9
A11			1403	33.92	34.3751	-0.455145	13709.2			12891				1019	29.23	33.5088	-4.2788	194109			102767				1021	29.47	30.7211	-1.2511	23802.2			24914.8
A12			1403	33.82	34.0918	-0.271758	12072.8							1019	29.56	29.7521	-0.192104	11424.3							1021	30.17	31.55	-1.38003	26027.3
B1		20%, 37°C	1401	33.67	30.6221	3.04789	1209.19			731.297			20%, 37°C	902	27.35	28.4912	-1.14124	22057.1			29065.5			20%, 37°C	717	28.06	30.4815	-2.4215	53572.8			52599.8
B2			1401	34.89	29.5876	5.3024	253.407							902	25.81	27.661	-1.85096	36074							717	27.27	29.6381	-2.36812	51626.7
B3			1403	33.02	29.9086	3.11138	1157.13			839.224				1019	29.38	29.5546	-0.174618	11286.7			14605.9				1021	26.15	28.779	-2.62905	61861.7			55718.7
B4			1403	34.67	30.4083	4.2617	521.316							1019	27.51	28.352	-0.841978	17925.1							1021	27.14	29.4496	-2.30963	49575.6
B5	4	1%, 30°C	1401	Undetermined	32.8211	#VALUE!	#VALUE!	#VALUE!	#VALUE!	#VALUE!		4	1%, 30°C	902	27.7	30.2686	-2.56859	59323.1	0.100217	0.932892	33598		4	1%, 30°C	717	29.24	30.3016	-1.06165	20873.1	-0.481498	1.39619	14797.1
B6			1401	Undetermined	34.9192	#VALUE!	#VALUE!							902	30.1	29.755	0.345039	7872.87							717	30.07	29.8726	0.197421	8721.08
B7			1403	Undetermined	32.1314	#VALUE!	#VALUE!	#VALUE!	#VALUE!	#VALUE!				1019	29.38	31.3564	-1.9764	39350.9	-2.04508	4.12697	32575				1021	29.32	30.3357	-1.0157	20218.8	0.927451	0.525786	12844.8
B8			1403	Undetermined	32.7625	#VALUE!	#VALUE!							1019	31.41	32.7773	-1.36732	25799							1021	31.04	30.1698	0.870151	5470.9
B9		1%, 37°C	1401	33.2	31.562	1.63801	3212.99	#VALUE!	#VALUE!	#VALUE!			1%, 37°C	902	27.38	28.9013	-1.52133	28705.5	0.985664	0.504993	23145.2			1%, 37°C	717	30.65	31.2871	-0.637078	15551.8	0.181273	0.881924	15700.4
B10			1401	Undetermined	29.2349	#VALUE!	#VALUE!							902	27.75	28.5643	-0.814336	17584.9							717	29.53	30.1944	-0.6644	15849.1
B11			1403	32.45	29.8615	2.58851	1662.57	0.851216	0.554317	1404.69				1019	29.25	28.2918	0.958223	5146.9	1.20464	0.433879	4049.34				1021	29.22	30.8156	-1.59562	30222.5	0.0590776	0.959878	39162.6
B12			1403	33.19	30.0657	3.12429	1146.82							1019	31.23	29.4697	1.76034	2951.78							1021	30.13	32.3961	-2.26612	48102.7
C1		20%, 30°C	1401	35.12	30.233	4.88697	337.968			#VALUE!			20%, 30°C	902	27.78	29.317	-1.53701	29019.1			23756.1			20%, 30°C	717	28.48	28.526	-0.0459955	10324			9684.61
C2			1401	Undetermined	29.9006	#VALUE!	#VALUE!							902	26.94	27.827	-0.886984	18493.1							717	29.13	28.9852	0.144766	9045.26
C3			1403	Undetermined	31.2803	#VALUE!	#VALUE!			#VALUE!				1019	30.01	28.5266	1.48338	3576.5			10121.4				1021	26.6	27.895	-1.29505	24538.5			20422.2
C4			1403	34.48	31.5887	2.89132	1347.8							1019	29.1	29.8369	-0.73693	16666.3							1021	27.42	28.1254	-0.7054	16306
C5		20%, 37°C	1401	31.75	30.6778	1.07224	4755.79			2617.12			20%, 37°C	902	23.76	25.9717	-2.21168	46321.4			44526.6			20%, 37°C	717	27.24	27.9989	-0.758858	16921.5			17824.5
C6			1401	35.02	30.6345	4.38546	478.46							902	25.11	27.2053	-2.09531	42731.8							717	27.68	28.5852	-0.905165	18727.6
C7			1403	32.37	30.3554	2.01455	2474.91			2491.08				1019	27.23	27.1685	0.0615017	9582.66			9002.25				1021	27.22	29.396	-2.17604	45191.2			40053.2
C8			1403	32.72	30.7242	1.99582	2507.25							1019	27.76	27.5122	0.247792	8421.84							1021	25.85	27.6539	-1.80385	34915.2
C9	8	1%, 30°C	1401	Undetermined	32.0948	#VALUE!	#VALUE!	#VALUE!	#VALUE!	#VALUE!		8	1%, 30°C	902	30.47	32.2877	-1.81765	35250.7	0.0516931	0.964803	24866.2		8	1%, 30°C	717	31.18	30.9556	0.224355	8559.78	2.25399	0.209643	7045.89
C10			1401	Undetermined	31.7667	#VALUE!	#VALUE!							902	30.24	30.7742	-0.534234	14481.7							717	31.5	30.6459	0.854124	5532.01
C11			1403	Undetermined	32.895	#VALUE!	#VALUE!	#VALUE!	#VALUE!	#VALUE!				1019	32.59	31.6341	0.955869	5155.31	0.331203	0.794873	3888.02				1021	31.98	29.7839	2.19613	2182.22	2.30006	0.203054	1989.23
C12			1403	Undetermined	34.1742	#VALUE!	#VALUE!							1019	33.92	31.988	1.93196	2620.73							1021	32.88	30.403	2.47695	1796.24
D1		1%, 37°C	1401	Undetermined	29.9999	#VALUE!	#VALUE!	#VALUE!	#VALUE!	#VALUE!			1%, 37°C	902	27.23	29.3642	-2.1342	43899.5	0.988719	0.503925	34848.2			1%, 37°C	717	32.54	30.3393	2.2007	2175.32	3.37451	0.0964207	3695.44
D2			1401	33.33	29.1445	4.18551	549.586							902	27.1	28.4672	-1.3672	25796.9							717	30.86	29.9209	0.939107	5215.56
D3			1403	33.67	30.1672	3.50278	882.179	1.47845	0.358873	1716.11				1019	29.31	30.1519	-0.841949	17924.7	-0.372777	1.29484	14593.7				1021	28.11	29.6381	-1.52811	28840.8	1.24227	0.422706	36503.2
D4			1403	32.86	30.8886	1.9714	2550.05							1019	29.27	29.4415	-0.171544	11262.6							1021	26.39	28.5329	-2.14292	44165.6
D5		20%, 30°C	1401	Undetermined	34.1756	#VALUE!	#VALUE!			#VALUE!			20%, 30°C	902	27.2	29.7768	-2.57682	59662.2			34427.1			20%, 30°C	717	30.51	33.3517	-2.84174	71688.5			43358.8
D6			1401	Undetermined	34.2854	#VALUE!	#VALUE!							902	29.88	29.7585	0.121548	9192.01							717	34.25	34.8378	-0.587762	15029.1
D7			1403	Undetermined	34.1643	#VALUE!	#VALUE!			#VALUE!				1019	32.23	32.0426	0.187355	8782.14			5608.52				1021	31.38	30.638	0.74196	5979.26			10939.5
D8			1403	Undetermined	33.4133	#VALUE!	#VALUE!							1019	33.52	31.4819	2.03807	2434.9							1021	29.29	29.959	-0.669005	15899.8
D9		20%, 37°C	1401	33.67	28.3738	5.29625	254.49			806.963			20%, 37°C	902	24.68	27.48	-2.8	69644.2			66839			20%, 37°C	717	29.74	30.4125	-0.672523	15938.6			46252
D10			1401	31.89	29.0111	2.87892	1359.44							902	23.77	26.4488	-2.67884	64033.9							717	27	29.9367	-2.93669	76565.4
D11			1403	31.03	29.5705	1.45951	3636.16			4219.95				1019	27.85	28.0526	-0.202623	11507.9			10985.5				1021	25.82	28.0419	-2.22189	46650.4			99731.6
D12			1403	33.36	32.3022	1.05777	4803.74							1019	28.22	28.2853	-0.0653158	10463.1							1021	24.09	28.0237	-3.93369	152813

## Sheet: ALP-Res
		Dag 1
ALP expressie=2-∆Ct*10000		HAT 1401	HAT 1403	HAT 0902	HAT 1019	HAT 0717	HAT 1021		Mean total	Stdev total
	1% O2, 30°C	2221.15	16679.9	105565	25834.3	16217.8	17215.7		30622.3	37490.2
	1% O2, 37°C	#VALUE!	4712.96	34997.1	13080	23986.9	40600.6		23475.5	14886
	20% O2, 30°C	#VALUE!	12891	37744	102767	28423.4	24914.8		41348	35468.8
	20% O2, 37°C	731.297	839.224	29065.5	14605.9	52599.8	55718.7		25593.4	24497.1
2^-∆∆Cp	T-C 37°C	#VALUE!	4.45928	1.23359	0.896958	0.455938	0.729853		1.55512	1.64772
	T-C 30°C	#VALUE!	0.606478	2.48583	0.507567	0.572043	0.691479		0.97268	0.848477
		Dag 4
		HAT 1401	HAT 1403	HAT 0902	HAT 1019	HAT 0717	HAT 1021
	1% O2, 30°C	#VALUE!	#VALUE!	33598	32575	14797.1	12844.8		23453.7	11159.3
	1% O2, 37°C	#VALUE!	1404.69	23145.2	4049.34	15700.4	39162.6		16692.4	15338.6
	20% O2, 30°C	#VALUE!	#VALUE!	23756.1	10121.4	9684.61	20422.2		15996.1	7168.35
	20% O2, 37°C	2617.12	2491.08	44526.6	9002.25	17824.5	40053.2		19419.1	18633.7
2^-∆∆Cp	T-C 37°C	#VALUE!	0.554317	0.504993	0.433879	0.881924	0.959878		0.666998	0.237307
	T-C 30°C	#VALUE!	#VALUE!	0.932892	4.12697	1.39619	0.525786		1.74546	1.62701
		Dag 8
		HAT 1401	HAT 1403	HAT 0902	HAT 1019	HAT 0717	HAT 1021
	1% O2, 30°C	#VALUE!	#VALUE!	24866.2	3888.02	7045.89	1989.23		9447.33	10488.7
	1% O2, 37°C	#VALUE!	1716.11	34848.2	14593.7	3695.44	36503.2		18271.3	16637.7
	20% O2, 30°C	#VALUE!	#VALUE!	34427.1	5608.52	43358.8	10939.5		23583.5	18180.7
	20% O2, 37°C	#VALUE!	4219.95	66839	10985.5	46252	99731.6		45605.6	39661.8
2^-∆∆Cp	T-C 37°C	#VALUE!	0.358873	0.503925	1.29484	0.0964207	0.422706		0.535354	0.451195
	T-C 30°C	#VALUE!	#VALUE!	0.964803	0.794873	0.209643	0.203054		0.543094	0.394989
	OMITTED FROM ANALYSES!!

## Sheet: ß-catenin
									Relative expression	Mean expression											Relative expression	Mean expression											Relative expression	Mean expression
		Donor	ß-catenin		HK	∆Cp=Cpgen-CpHK	expressie=2-∆Ct*10000	∆∆Cp=∆Cp1%-∆Cp20%	rel.expressie=2-∆∆Ct	per donor				Donor	ß-catenin		HK	∆Cp=Cpgen-CpHK	expressie=2-∆Ct*10000	∆∆Cp=∆Cp1%-∆Cp20%	rel.expressie=2-∆∆Ct	per donor				Donor	ß-catenin		HK	∆Cp=Cpgen-CpHK	expressie=2-∆Ct*10000	∆∆Cp=∆Cp1%-∆Cp20%	rel.expressie=2-∆∆Ct	per donor
dag	EXP 1		Ct (1)	Ct (2)	Mean Ct							dag	EXP 2		Ct (1)	Ct (2)	Mean Ct							dag	EXP 3		Ct (1)	Ct (2)	Mean Ct
1	1%, 30°C	1401	30.7	30.02	32.459	-2.09901	42841.4	0.741373	0.59817	31197		1	1%, 30°C	902	30.01	29.57	30.9463	-1.15631	22288.6	1.23877	0.423734	12185.2		1	1%, 30°C	717	28.8	28.98	29.2968	-0.406784	13257.3	0.955804	0.515554	10050.7
		1401	31.94	31.63	32.7524	-0.967358	19552.6							902	30.37	31.39	28.6159	2.2641	2081.8							717	29.03	29.47	28.7029	0.547066	6844.11
		1403	32.27	31.68	32.5422	-0.567163	14816.1	1.08897	0.470096	34573.9				1019	28.55	27.96	30.2534	-1.99842	39956.1	1.15083	0.450366	39241				1021	29.97	30.96	27.8291	2.63595	1608.8	3.05224	0.120555	2650.54
		1403	31.1	31.7	33.8418	-2.44179	54331.7							1019	28.92	28.67	30.7408	-1.94582	38525.8							1021	29.72	30.91	28.8776	1.43741	3692.29
	1%, 37°C	1401	29.85	30.32	32.1621	-2.07712	42196.3	-2.79259	6.92875	31222.2			1%, 37°C	902	28.3	28.96	30.8543	-2.22429	46728	-1.93786	3.83136	32462.1			1%, 37°C	717	29.35	30.5	27.8427	2.08227	2361.42	2.50809	0.175788	2277.01
		1401	30.98	30.99	32.0028	-1.01778	20248							902	28.31	28.63	29.3336	-0.86363	18196.1							717	29.39	30.75	27.8807	2.18929	2192.59
		1403	32.8	32.59	34.6316	-1.93663	38280.9	-0.696809	1.62092	22823.4				1019	28.79	27.99	29.9748	-1.58484	29997.5	-1.97811	3.93977	36553.1				1021	29.31	29.95	27.5481	2.08188	2362.06	-2.27818	4.85065	19043.3
		1403	31.85	32.29	31.6289	0.441081	7365.83							1019	28.53	29.51	31.128	-2.10798	43108.6							1021	28.1	28.13	29.9519	-1.83692	35724.6
	20%, 30°C	1401	31.39	32.28	34.1778	-2.3428	50728.5			48439			20%, 30°C	902	27.83	27.97	29.4378	-1.53777	29034.5			18967.6			20%, 30°C	717	30.24	30.86	31.1144	-0.564386	14787.6			18936.2
		1401	32.27	32.04	34.3613	-2.20631	46149.5							902	29.03	29.46	29.077	0.168023	8900.61							717	29.73	30.49	31.3169	-1.20694	23084.7
		1403	31.85	31.71	34.3751	-2.59515	60425			60354.1				1019	27.04	28.07	33.5088	-5.9538	619828			316036				1021	30.21	30.85	30.7211	-0.191097	11416.3			23609
		1403	31.25	31.75	34.0918	-2.59176	60283.3							1019	28.78	30.14	29.7521	-0.292104	12244.2							1021	29.34	30.08	31.55	-1.84003	35801.7
	20%, 37°C	1401	31.2	31.78	30.6221	0.867892	5479.47			4363.71			20%, 37°C	902	27.62	27.42	28.4912	-0.971242	19605.3			11279.9			20%, 37°C	717	29.95	30.03	30.4815	-0.491501	14059.1			12988.4
		1401	31.09	31.33	29.5876	1.6224	3247.95							902	29.1	29.74	27.661	1.75904	2954.45							717	29.02	29.75	29.6381	-0.253118	11917.8
		1403	29.67	30.11	29.9086	-0.0186236	10129.9			10362.2				1019	27.73	28.12	29.5546	-1.62962	30943.1			16817.8				1021	31.61	31.09	28.779	2.57095	1682.93			1906.99
		1403	30.22	30.43	30.4083	-0.0833031	10594.4							1019	29.98	30.51	28.352	1.89302	2692.42							1021	31.56	31.8	29.4496	2.23037	2131.04
4	1%, 30°C	1401	31.53	30.97	32.8211	-1.5711	29713	-3.85084	14.4284	42162.1		4	1%, 30°C	902	29.37	29.89	30.2686	-0.638593	15568.1	-0.752283	1.68446	12353.1		4	1%, 30°C	717	29.96	30.65	30.3016	0.00335327	9976.78	-0.178998	1.1321	10762.1
		1401	32.69	32.25	34.9192	-2.4492	54611.3							902	29.54	30.23	29.755	0.130039	9138.07							717	29.88	29.45	29.8726	-0.207579	11547.5
		1403	29.58	30.15	32.1314	-2.26643	48113	-1.43746	2.70844	34004.5				1019	30.08	29.99	31.3564	-1.3214	24990.8	-1.57758	2.98469	25803.6				1021	30.64	31.1	30.3357	0.534303	6904.92	-0.095049	1.0681	9135.95
		1403	31.82	31.72	32.7625	-0.992483	19896.1							1019	30.51	32.22	32.7773	-1.41232	26616.4							1021	30.04	29.93	30.1698	-0.184849	11367
	1%, 37°C	1401	31	30.97	31.562	-0.576987	14917.3	0.697701	0.616554	8869.77			1%, 37°C	902	28	28.6	28.9013	-0.601326	15171.1	-0.464336	1.37968	12429.8			1%, 37°C	717	28.54	29.34	31.2871	-2.34708	50879.3	-1.40123	2.64126	60855.6
		1401	31.14	30.98	29.2349	1.82509	2822.23							902	28.27	28.95	28.5643	0.0456639	9688.44							717	27.44	27.3	30.1944	-2.8244	70831.9
		1403	30.47	30.68	29.8615	0.713515	6098.33	0.193716	0.87435	4648.68				1019	27.08	27.57	28.2918	-0.966777	19544.7	-2.14786	4.43171	22737.7				1021	28.51	28.34	30.8156	-2.39062	52438.3	-0.803422	1.74524	76713.4
		1403	31.62	31.8	30.0657	1.64429	3199.04							1019	27.99	28.2	29.4697	-1.37466	25930.6							1021	29.06	29.06	32.3961	-3.33612	100988
	20%, 30°C	1401	31.07	31.52	30.233	1.06197	4789.77			3208.55			20%, 30°C	902	28.45	28.58	29.317	-0.802005	17435.2			10155.5			20%, 30°C	717	28.87	28.87	28.526	0.344004	7878.51			9644
		1401	32.3	32.74	29.9006	2.61942	1627.33							902	29.78	29.47	27.827	1.79802	2875.7							717	28.44	29.15	28.9852	-0.190234	11409.5
		1403	30.82	30.77	31.2803	-0.485314	13998.9			11660.3				1019	28.59	28.59	28.5266	0.0633784	9570.2			8686.14				1021	28.71	28.48	27.895	0.699951	6155.93			8665.95
		1403	31.81	31.57	31.5887	0.101324	9321.77							1019	29.95	30.44	29.8369	0.35807	7802.08							1021	28.1	27.83	28.1254	-0.1604	11176
	20%, 37°C	1401	29.91	29.53	30.6778	-0.957756	19422.9			12562.4			20%, 37°C	902	26.35	26.86	25.9717	0.633321	6446.91			9212.14			20%, 37°C	717	27.36	27.95	27.9989	-0.343858	12691.5			26697.7
		1401	31.52	31.37	30.6345	0.810459	5702							902	26.95	26.94	27.2053	-0.260311	11977.4							717	26.47	26.65	28.5852	-2.02517	40703.8
		1403	31.28	32	30.3554	1.28455	4104.99			5160.75				1019	28.22	28.22	27.1685	1.0515	4824.66			5086.58				1021	27.35	27.21	29.396	-2.11604	43350.3			41728.6
		1403	31.55	31.27	30.7242	0.685821	6216.52							1019	28.29	28.54	27.5122	0.902792	5348.51							1021	25.67	25.63	27.6539	-2.00385	40107
8	1%, 30°C	1401	31.9	31.96	32.0948	-0.164782	11210	1.38475	0.382956	7326.5		8	1%, 30°C	902	30.63	30.84	32.2877	-1.55265	29335.5	0.164193	0.892428	17964.8		8	1%, 30°C	717	29.62	29.27	30.9556	-1.51064	28493.7	3.45399	0.0912525	26737.8
		1401	32.83	33.78	31.7667	1.53825	3443.02							902	31.47	31.28	30.7742	0.600766	6594.04							717	29.21	29.44	30.6459	-1.32088	24981.8
		1403	31.96	33.14	32.895	-0.344983	12701.4	1.25426	0.419209	12130.8				1019	30.16	30.41	31.6341	-1.34913	25475.9	-1.0813	2.11594	45980.7				1021	30.3	30.86	29.7839	0.796132	5758.91	1.88756	0.270263	7838.21
		1403	33.4	34.53	34.1742	-0.209161	11560.2							1019	29.12	29.39	31.988	-2.73304	66485.5							1021	30.76	30.07	30.403	0.0119515	9917.5
	1%, 37°C	1401	30.38	30.43	29.9999	0.405054	7552.08	-1.2698	2.41128	5231.44			1%, 37°C	902	28.56	28.24	29.3642	-0.964204	19509.9	-0.796281	1.73662	11218.1			1%, 37°C	717	28.38	28.12	30.3393	-2.0893	42554	0.0570132	0.961252	54355.5
		1401	31.1	30.75	29.1445	1.78051	2910.8							902	30.29	30.19	28.4672	1.7728	2926.39							717	27.08	27.31	29.9209	-2.72589	66156.9
		1403	30.16	30.5	30.1672	0.162785	8932.99	0.763453	0.589085	8060.33				1019	28.56	29.35	30.1519	-1.19695	22925.4	0.784723	0.580464	19998.2				1021	28.14	27.25	29.6381	-1.94311	38453.4	-0.505226	1.41935	33299.6
		1403	31.36	31.37	30.8886	0.476403	7187.67							1019	28.53	28.81	29.4415	-0.771544	17071							1021	27.1	26.98	28.5329	-1.49292	28145.9
	20%, 30°C	1401	33.93	33.73	34.1756	-0.345638	12707.1			16709			20%, 30°C	902	28.63	29.44	29.7768	-0.741818	16722.8			15623.5			20%, 30°C	717	28.79	28.72	33.3517	-4.59674	241968			297626
		1401	33.2	33.27	34.2854	-1.05039	20710.9							902	29.16	29.28	29.7585	-0.538452	14524.1							717	29.39	30	34.8378	-5.14276	353285
		1403	32.29	33.35	34.1643	-1.34433	25391.2			29148.4				1019	30.57	31	32.0426	-1.25764	23910.5			19866.3				1021	27.79	28.1	30.638	-2.69304	64667.5			38379.5
		1403	31.73	31.66	33.4133	-1.71833	32905.5							1019	30.9	30.74	31.4819	-0.661932	15822							1021	29.44	29.93	29.959	-0.274005	12091.6
	20%, 37°C	1401	31.61	31.34	28.3738	3.10125	1165.28			2204.91			20%, 37°C	902	28.15	28.42	27.48	0.804997	5723.63			4515.59			20%, 37°C	717	27.69	27.67	30.4125	-2.73252	66461.7			56152.2
		1401	30.17	31.1	29.0111	1.62392	3244.53							902	28.14	27.95	26.4488	1.59616	3307.55							717	27.94	27.54	29.9367	-2.19669	45842.7
		1403	31.36	31.59	29.5705	1.90451	2671.07			35970.5				1019	25.17	26.08	28.0526	-2.42762	53800.6			37695				1021	27.39	27.29	28.0419	-0.701889	16266.3			24647.2
		1403	28.57	30.45	32.3022	-2.79223	69270							1019	27.01	27.34	28.2853	-1.11032	21589.3							1021	25.86	26.74	28.0237	-1.72369	33028.1

## Sheet: ß-catenin Res
		Dag 1
ß-cat expressie=2-∆Ct*10000		HAT 1401	HAT 1403	HAT 0902	HAT 1019	HAT 0717	HAT 1021		Mean total	Stdev total
	1% O2, 30°C	31197	34573.9	12185.2	39241	10050.7	2650.54		21649.7	15183.7
	1% O2, 37°C	31222.2	22823.4	32462.1	36553.1	2277.01	19043.3		24063.5	12483.3
	20% O2, 30°C	48439	60354.1	18967.6	316036	18936.2	23609		81057	116381
	20% O2, 37°C	4363.71	10362.2	11279.9	16817.8	12988.4	1906.99		9619.82	5542.19
2^-∆∆Cp	T-C 37°C	6.92875	1.62092	3.83136	3.93977	0.175788	4.85065		3.55787	2.38516
	T-C 30°C	0.59817	0.470096	0.423734	0.450366	0.515554	0.120555		0.429746	0.163351
		Dag 4
		HAT 1401	HAT 1403	HAT 0902	HAT 1019	HAT 0717	HAT 1021
	1% O2, 30°C	42162.1	34004.5	12353.1	25803.6	10762.1	9135.95		22370.3	13777.5
	1% O2, 37°C	8869.77	4648.68	12429.8	22737.7	60855.6	76713.4		31042.5	30259.9
	20% O2, 30°C	3208.55	11660.3	10155.5	8686.14	9644	8665.95		8670.07	2895.69
	20% O2, 37°C	12562.4	5160.75	9212.14	5086.58	26697.7	41728.6		16741.4	14612.2
2^-∆∆Cp	T-C 37°C	0.616554	0.87435	1.37968	4.43171	2.64126	1.74524		1.94813	1.40989
	T-C 30°C	14.4284	2.70844	1.68446	2.98469	1.1321	1.0681		4.00104	5.1698
		Dag 8
		HAT 1401	HAT 1403	HAT 0902	HAT 1019	HAT 0717	HAT 1021
	1% O2, 30°C	7326.5	12130.8	17964.8	45980.7	26737.8	7838.21		19663.1	14794
	1% O2, 37°C	5231.44	8060.33	11218.1	19998.2	54355.5	33299.6		22027.2	18816.5
	20% O2, 30°C	16709	29148.4	15623.5	19866.3	297626	38379.5		69558.9	112064
	20% O2, 37°C	2204.91	35970.5	4515.59	37695	56152.2	24647.2		26864.2	20834.9
2^-∆∆Cp	T-C 37°C	2.41128	0.589085	1.73662	0.580464	0.961252	1.41935		1.28301	0.717772
	T-C 30°C	0.382956	0.419209	0.892428	2.11594	0.0912525	0.270263		0.695341	0.745169

## Sheet: Col-1
									Relative expression	Mean expression											Relative expression	Mean expression											Relative expression	Mean expression
		Donor	Col 1		HK	∆Cp=Cpgen-CpHK	expressie=2-∆Ct*10000	∆∆Cp=∆Cp1%-∆Cp20%	rel.expressie=2-∆∆Ct	per donor				Donor	Col 1		HK	∆Cp=Cpgen-CpHK	expressie=2-∆Ct*10000	∆∆Cp=∆Cp1%-∆Cp20%	rel.expressie=2-∆∆Ct	per donor				Donor	Col 1		HK	∆Cp=Cpgen-CpHK	expressie=2-∆Ct*10000	∆∆Cp=∆Cp1%-∆Cp20%	rel.expressie=2-∆∆Ct	per donor
dag	EXP 1		Ct (1)	Ct (2)	Mean Ct							dag	EXP 2		Ct (1)	Ct (2)	Mean Ct							dag	EXP 3		Ct (1)	Ct (2)	Mean Ct
1	1%, 30°C	1401	26.54	25.69	32.459	-6.34401	812337	0.973873	0.509137	813282		1	1%, 30°C	902	23.2	23.2	30.9463	-7.74631	2.14719e+06	0.38627	0.765105	1.32395e+06		1	1%, 30°C	717	22.21	21.76	29.2968	-7.31178	1.58879e+06	1.4108	0.376102	849337
		1401	26.33	26.48	32.7524	-6.34736	814227							902	22.45	23.49	28.6159	-5.6459	500710							717	25.14	25.35	28.7029	-3.45793	109886
		1403	26.21	27.08	32.5422	-5.89716	595968	1.11147	0.462821	1.14646e+06				1019	22.64	22.74	30.2534	-7.56342	1.89154e+06	1.33333	0.396851	6.08648e+06				1021	22.56	23.17	27.8291	-4.96405	312125	2.52974	0.17317	285806
		1403	26.55	26.32	33.8418	-7.40679	1.69694e+06							1019	20.87	20.6	30.7408	-10.0058	1.02814e+07							1021	24.18		28.8776	-4.69759	259486
	1%, 37°C	1401	24.72	25.07	32.1621	-7.26712	1.54035e+06	-3.06509	8.36923	1.60176e+06			1%, 37°C	902	22.04	22.37	30.8543	-8.64929	4.01509e+06	-2.23536	4.70879	3.13633e+06			1%, 37°C	717	22.08	22.42	27.8427	-5.59273	482590	1.33559	0.39623	328882
		1401	24.24	25.01	32.0028	-7.37778	1.66316e+06							902	21.69	21.34	29.3336	-7.81863	2.25757e+06							717	23.56	23.94	27.8807	-4.13071	175173
		1403	26.75	27.08	34.6316	-7.71663	2.10347e+06	-2.04181	4.11762	1.40165e+06				1019	20.73	21.21	29.9748	-9.00484	5.13722e+06	-2.51561	5.71841	8.02944e+06				1021	22.38	22.21	27.5481	-5.25312	381369	-2.13068	4.37923	1.68871e+06
		1403	25.24	25.76	31.6289	-6.12892	699824							1019	21.18	20.89	31.128	-10.093	1.09217e+07							1021	21.6	21.85	29.9519	-8.22692	2.99605e+06
	20%, 30°C	1401	26.84	27.46	34.1778	-7.0278	1.3049e+06			1.63015e+06			20%, 30°C	902	22.03	22.35	29.4378	-7.24777	1.51983e+06			1.36413e+06			20%, 30°C	717	25.04	24.84	31.1144	-6.17439	722230			1.21557e+06
		1401	26.6	26.9	34.3613	-7.61131	1.95539e+06							902	21.8	22.52	29.077	-6.91698	1.20842e+06							717	23.55	24.25	31.3169	-7.41694	1.70892e+06
		1403	26.25	26.03	34.3751	-8.23515	3.01318e+06			2.29004e+06				1019	21.64	21.45	33.5088	-11.9638	3.99449e+07			2.15182e+07				1021	23.96	23.76	30.7211	-6.8611	1.16251e+06			1.7429e+06
		1403	26.73	26.87	34.0918	-7.29176	1.56689e+06							1019	21.75	21.21	29.7521	-8.2721	3.09137e+06							1021	23.67	23.71	31.55	-7.86003	2.32329e+06
	20%, 37°C	1401	26.43	26.42	30.6221	-4.19711	183424			191412			20%, 37°C	902	22.48	22.23	28.4912	-6.13624	703385			642292			20%, 37°C	717	23.57	23.72	30.4815	-6.8365	1.14286e+06			807004
		1401	25.05	25.49	29.5876	-4.3176	199401							902	21.43	22.17	27.661	-5.86096	581199							717	24.06	24.1	29.6381	-5.55812	471151
		1403	25.69	25.76	29.9086	-4.18362	181717			329753				1019	21.34	21.71	29.5546	-8.02962	2.6131e+06			1.63486e+06				1021	23.29	23.77	28.779	-5.24905	380295			268481
		1403	24.7	24.96	30.4083	-5.5783	477789							1019	22.38	22.25	28.352	-6.03698	656616							1021	25.48		29.4496	-3.96963	156667
4	1%, 30°C	1401	26.15	26.43	32.8211	-6.5311	924817	-3.49834	11.3007	3.52625e+06		4	1%, 30°C	902	22.92	23.49	30.2686	-7.06359	1.33768e+06	-1.18978	2.28118	1.68358e+06		4	1%, 30°C	717	22.78	23.02	30.3016	-7.40165	1.6909e+06	-1.0315	2.04415	1.35374e+06
		1401	25.67	25.65	34.9192	-9.2592	6.12769e+06							902	22.06	22.12	29.755	-7.66496	2.02947e+06							717	23.22	23.19	29.8726	-6.66758	1.01658e+06
		1403	24.97	25	32.1314	-7.14643	1.41674e+06	-0.78246	1.72006	1.13576e+06				1019	22.94	24.04	31.3564	-7.8664	2.33358e+06	-2.66258	6.33165	3.7667e+06				1021	23.44	23.44	30.3357	-6.8957	1.19073e+06	-0.482549	1.39721	1.15633e+06
		1403	26.1	26.59	32.7625	-6.41748	854781							1019	23.75	23.76	32.7773	-9.02232	5.19982e+06							1021	23.39	23.33	30.1698	-6.80985	1.12194e+06
	1%, 37°C	1401	24.75	24.47	31.562	-6.95199	1.2381e+06	0.992701	0.502536	782403			1%, 37°C	902	21.66	21.79	28.9013	-7.17633	1.4464e+06	-0.129336	1.09379	944717			1%, 37°C	717	22.4	22.41	31.2871	-8.88208	4.71815e+06	-0.111227	1.08015	4.08282e+06
		1401	24.15	24.26	29.2349	-5.02991	326703							902	23.06	23.13	28.5643	-5.46934	443031							717	21.56	21.97	30.1944	-8.4294	3.44748e+06
		1403	23.94	24.07	29.8615	-5.85649	579399	0.0737164	0.950187	524069				1019	20.1	19.99	28.2918	-8.24678	3.03758e+06	-2.22786	4.6844	3.48552e+06				1021	21.82	21.6	30.8156	-9.10562	5.50891e+06	0.181578	0.881738	6.3154e+06
		1403	24.24	24.79	30.0657	-5.55071	468738							1019	20.76	20.94	29.4697	-8.61966	3.93347e+06							1021	22.92	22.92	32.3961	-9.47612	7.1219e+06
	20%, 30°C	1401	25.45	25.57	30.233	-4.72303	264103			216062			20%, 30°C	902	22.17	21.96	29.317	-7.25201	1.5243e+06			933277			20%, 30°C	717	21.82	22.14	28.526	-6.546	934418			687331
		1401	25.83	25.83	29.9006	-4.07058	168022							902	22.58	22.88	27.827	-5.09698	342251							717	23.63	23.42	28.9852	-5.46023	440245
		1403	25.56	26.06	31.2803	-5.47031	443332			683299				1019	22.66	22.89	28.5266	-5.75162	538779			550279				1021	21.29	21.51	27.895	-6.49505	901996			830333
		1403	24.86	25.26	31.5887	-6.52868	923267							1019	24.05	24	29.8369	-5.81193	561779							1021	21.88		28.1254	-6.2454	758670
	20%, 37°C	1401	23.89	24.56	30.6778	-6.45276	875938			1.35223e+06			20%, 37°C	902	20.6	20.99	25.9717	-5.17668	361689			921285			20%, 37°C	717	19.69	19.96	27.9989	-8.17386	2.88786e+06			3.85774e+06
		1401	23.05	23.19	30.6345	-7.51454	1.82853e+06							902	19.87	20.12	27.2053	-7.21031	1.48088e+06							717	19.53	19.81	28.5852	-8.91517	4.82761e+06
		1403	24.96	25.03	30.3554	-5.36045	410824			571515				1019	21.57	22.34	27.1685	-5.2135	371039			919265				1021	19.77	19.71	29.396	-9.65604	8.06786e+06			7.1614e+06
		1403	24.32	24.74	30.7242	-6.19418	732207							1019	20.32	20.31	27.5122	-7.19721	1.46749e+06							1021	18.28	18.45	27.6539	-9.28885	6.25494e+06
8	1%, 30°C	1401	26.1	25.76	32.0948	-6.16478	717438	2.06225	0.239443	668193		8	1%, 30°C	902	23.08	23.77	32.2877	-8.86265	4.65504e+06	-1.94831	3.85921	3.29037e+06		8	1%, 30°C	717	22.14	22.16	30.9556	-8.80564	4.47469e+06	1.90649	0.26674	4.60264e+06
		1401	25.59	26.04	31.7667	-5.95175	618948							902	22.88	23.49	30.7742	-7.58923	1.92569e+06							717	21.62	21.9	30.6459	-8.88588	4.73059e+06
		1403	26.49	27.01	32.895	-6.14498	707659	-0.140742	1.10247	1.71072e+06				1019	22.95	22.82	31.6341	-8.74913	4.3028e+06	-1.6163	3.06587	8.69091e+06				1021	22.99	22.86	29.7839	-6.85887	1.16071e+06	0.637564	0.642797	1.82367e+06
		1403	26.34	25.84	34.1742	-8.08416	2.71378e+06							1019	21.64	21.63	31.988	-10.353	1.3079e+07							1021	22.41	22.48	30.403	-7.95805	2.48663e+06
	1%, 37°C	1401	23.95	24.35	29.9999	-5.84995	576779	-1.7798	3.43379	520943			1%, 37°C	902	21.88	21.76	29.3642	-7.5442	1.86652e+06	-0.316281	1.24512	1.03293e+06			1%, 37°C	717	19.8	19.88	30.3393	-10.4993	1.44745e+07	-0.742987	1.67364	9.68598e+06
		1401	23.4	23.81	29.1445	-5.53949	465106							902	24.18	24.12	28.4672	-4.3172	199345							717	20.95	21.02	29.9209	-8.93589	4.89747e+06
		1403	24.48	24.57	30.1672	-5.64222	499432	0.573453	0.672007	675957				1019	22.59	21.76	30.1519	-7.97695	2.51942e+06	0.299723	0.812409	1.82918e+06				1021	20.18	20.47	29.6381	-9.31311	6.361e+06	-1.39273	2.62574	4.30483e+06
		1403	24.34	24.61	30.8886	-6.4136	852481							1019	21.1	24.12	29.4415	-6.83154	1.13894e+06							1021	20.72		28.5329	-7.81292	2.24866e+06
	20%, 30°C	1401	26.72	26.8	34.1756	-7.41564	1.70738e+06			3.12186e+06			20%, 30°C	902	24.21	24.55	29.7768	-5.39682	421312			924953			20%, 30°C	717	22.8	23.15	33.3517	-10.3767	1.32957e+07			1.7836e+07
		1401	25.7	25.22	34.2854	-8.82539	4.53635e+06							902	22.46	22.74	29.7585	-7.15845	1.42859e+06							717	23.5	23.92	34.8378	-11.1278	2.23764e+07
		1403	27.54	27.45	34.1643	-6.66933	1.01781e+06			1.28509e+06				1019	24.09	24.06	32.0426	-7.96764	2.50323e+06			2.4475e+06				1021	21.06	21.17	30.638	-9.52304	7.35734e+06			4.15339e+06
		1403	26.1	26.17	33.4133	-7.27833	1.55237e+06							1019	23.72	23.44	31.4819	-7.90193	2.39177e+06							1021	23.34	23.44	29.959	-6.569	949440
	20%, 37°C	1401	25.25	25.39	28.3738	-3.05375	83036.8			178516			20%, 37°C	902	21.6	21.61	27.48	-5.875	586884			497914			20%, 37°C	717	20.73	20.55	30.4125	-9.77252	8.74626e+06			5.8199e+06
		1401	24	24.47	29.0111	-4.77608	273996							902	20.96	21.23	26.4488	-5.35384	408945							717	21.72	21.8	29.9367	-8.17669	2.89354e+06
		1403	25.94	25.99	29.5705	-3.60549	121719			3.93365e+06				1019	20.11	20.21	28.0526	-7.89262	2.37638e+06			2.10295e+06				1021	20.07	20.22	28.0419	-7.89689	2.38342e+06			1.62694e+06
		1403	22.9	22.51	32.3022	-9.59723	7.74558e+06							1019	20.68	20.86	28.2853	-7.51532	1.82951e+06							1021	21.66	21.5	28.0237	-6.44369	870452

## Sheet: Col-1 Res
		Dag 1
Col-1 expressie=2-∆Ct*10000		HAT 1401	HAT 1403	HAT 0902	HAT 1019	HAT 0717	HAT 1021		Mean total	Stdev total
	1% O2, 30°C	813282	1.14646e+06	1.32395e+06	6.08648e+06	849337	285806		1.75089e+06	2.15329e+06
	1% O2, 37°C	1.60176e+06	1.40165e+06	3.13633e+06	8.02944e+06	328882	1.68871e+06		2.69779e+06	2.76153e+06
	20% O2, 30°C	1.63015e+06	2.29004e+06	1.36413e+06	2.15182e+07	1.21557e+06	1.7429e+06		4.96016e+06	8.12022e+06
	20% O2, 37°C	191412	329753	642292	1.63486e+06	807004	268481		645633	539065
2^-∆∆Cp	T-C 37°C	8.36923	4.11762	4.70879	5.71841	0.39623	4.37923		4.61492	2.5854
	T-C 30°C	0.509137	0.462821	0.765105	0.396851	0.376102	0.17317		0.447198	0.193818
		Dag 4
		HAT 1401	HAT 1403	HAT 0902	HAT 1019	HAT 0717	HAT 1021
	1% O2, 30°C	3.52625e+06	1.13576e+06	1.68358e+06	3.7667e+06	1.35374e+06	1.15633e+06		2.10373e+06	1.21347e+06
	1% O2, 37°C	782403	524069	944717	3.48552e+06	4.08282e+06	6.3154e+06		2.68915e+06	2.32777e+06
	20% O2, 30°C	216062	683299	933277	550279	687331	830333		650097	250405
	20% O2, 37°C	1.35223e+06	571515	921285	919265	3.85774e+06	7.1614e+06		2.46391e+06	2.59198e+06
2^-∆∆Cp	T-C 37°C	0.502536	0.950187	1.09379	4.6844	1.08015	0.881738		1.53213	1.55916
	T-C 30°C	11.3007	1.72006	2.28118	6.33165	2.04415	1.39721		4.17916	3.93184
		Dag 8
		HAT 1401	HAT 1403	HAT 0902	HAT 1019	HAT 0717	HAT 1021
	1% O2, 30°C	668193	1.71072e+06	3.29037e+06	8.69091e+06	4.60264e+06	1.82367e+06		3.46442e+06	2.90615e+06
	1% O2, 37°C	520943	675957	1.03293e+06	1.82918e+06	9.68598e+06	4.30483e+06		3.0083e+06	3.55504e+06
	20% O2, 30°C	3.12186e+06	1.28509e+06	924953	2.4475e+06	1.7836e+07	4.15339e+06		4.96147e+06	6.41749e+06
	20% O2, 37°C	178516	3.93365e+06	497914	2.10295e+06	5.8199e+06	1.62694e+06		2.35998e+06	2.15764e+06
2^-∆∆Cp	T-C 37°C	3.43379	0.672007	1.24512	0.812409	1.67364	2.62574		1.74378	1.08662
	T-C 30°C	0.239443	1.10247	3.85921	3.06587	0.26674	0.642797		1.52942	1.55019

## Sheet: Housekeeping
		Donor	PBGD	B2M	GUSB	average housekeeping				Donor	PBGD	B2M	GUSB	average housekeeping				Donor	PBGD	B2M	GUSB	average housekeeping
EXP 1			Ct	Ct	Ct			EXP 2			Ct	Ct	Ct			EXP 3			Ct	Ct	Ct
H1	1%, 30°C	1401	31.54	34.14	31.76	32.459		H50	1%, 30°C	902	30.49	32.09	30.29	30.9463		H100	1%, 30°C	717	30.78	25.69	31.8	29.2968
H2		1401	32.5	33.73	32.05	32.7524		H51		902	29.58	26.05	30.41	28.6159		H101		717	30.03	25.55	30.82	28.7029
H3		1403	32.4	33.82	31.45	32.5422		H52		1019	30.01	31.13	29.64	30.2534		H102		1021	29.68	24.27	29.92	27.8291
H4		1403	31.49	40	30.77	33.8418		H53		1019	31.59	28.63	32.12	30.7408		H103		1021	31.14	25.38	30.47	28.8776
H5	1%, 37°C	1401	32.21	32.48	31.8	32.1621		H54	1%, 37°C	902	32.88	28.11	31.78	30.8543		H104	1%, 37°C	717	30.19	24.73	28.91	27.8427
H6		1401	32.55	32.8	30.7	32.0028		H55		902	31.36	27.63	29.13	29.3336		H105		717	29.99	25.59	28.24	27.8807
H7		1403	32.48	40	31.97	34.6316		H56		1019	31.49	28.7	29.8	29.9748		H106		1021	29.96	24.78	28.16	27.5481
H8		1403	31.34	32.94	30.65	31.6289		H57		1019	32.85	29.82	30.79	31.128		H107		1021	31.97	27.13	30.98	29.9519
H9	20%, 30°C	1401	31.21	40	31.98	34.1778		H58	20%, 30°C	902	30.07	27.67	30.66	29.4378		H108	20%, 30°C	717	31.6	31.07	30.68	31.1144
H10		1401	30.55	40	33.2	34.3613		H59		902	30.6	27.57	29.14	29.077		H109		717	33.28	27.5	33.56	31.3169
H11		1403	31.41	40	32.33	34.3751		H60		1019	31.25	40	30.1	33.5088		H110		1021	33.12	27.34	32.02	30.7211
H12		1403	31.21	38.53	32.95	34.0918		H61		1019	31.23	27.85	30.28	29.7521		H111		1021	34.03	28.3	32.61	31.55
H13	20%, 37°C	1401	32.6	29.07	30.3	30.6221		H62	20%, 37°C	902	30.14	24.93	30.78	28.4912		H112	20%, 37°C	717	31.24	28.41	31.91	30.4815
H14		1401	31.36	27.55	29.98	29.5876		H63		902	29.12	24.34	29.86	27.661		H113		717	29.74	28.04	31.22	29.6381
H15		1403	30.96	28.94	29.86	29.9086		H64		1019	31.4	25.58	32.14	29.5546		H114		1021	29.78	27.28	29.34	28.779
H16		1403	29.71	31.06	30.47	30.4083		H65		1019	30.13	25.34	29.85	28.352		H115		1021	30	28.86	29.5	29.4496
H17	1%, 30°C	1401	33.71	35.29	29.72	32.8211		H66	1%, 30°C	902	32.35	29.56	29	30.2686		H116	1%, 30°C	717	31.38	30.24	29.32	30.3016
H18		1401	35.05	40	30.37	34.9192		H67		902	33.3	25.87	30.58	29.755		H117		717	31.07	27.65	31.03	29.8726
H19		1403	32.09	35.15	29.41	32.1314		H68		1019	31.06	34.04	29.16	31.3564		H118		1021	32.78	28.35	30.04	30.3357
H20		1403	31.76	36.64	30.22	32.7625		H69		1019	31.18	37.09	30.45	32.7773		H119		1021	32.64	27.07	31.08	30.1698
H21	1%, 37°C	1401	32.21	33.19	29.41	31.562		H78	1%, 37°C	902	33.43	23.77	30.38	28.9013		H120	1%, 37°C	717	34.79	27.51	32	31.2871
H22		1401	32.3	26.33	29.38	29.2349		H79		902	34.2	23.33	29.21	28.5643		H121		717	33.56	26.19	31.32	30.1944
H23		1403	33.14	26.99	29.77	29.8615		H80		1019	31.66	24.23	29.52	28.2918		H122		1021	35.34	26.27	31.52	30.8156
H24		1403	33.98	27.03	29.59	30.0657		H81		1019	32.69	25.83	30.31	29.4697		H123		1021	40	27.2	31.25	32.3961
H25	20%, 30°C	1401	31.28	29.36	30.09	30.233		H74	20%, 30°C	902	31.17	25.91	31.2	29.317		H124	20%, 30°C	717	30.43	24.52	31.11	28.526
H26		1401	32.83	26.09	31.21	29.9006		H75		902	31.42	22.99	29.83	27.827		H125		717	30.7	25.53	31.07	28.9852
H27		1403	33.21	29.71	31.02	31.2803		H76		1019	30.96	24.6	30.48	28.5266		H126		1021	30.24	24.16	29.71	27.895
H28		1403	32.56	30.13	32.13	31.5887		H77		1019	31.48	28.41	29.7	29.8369		H127		1021	31.38	23.5	30.17	28.1254
H29	20%, 37°C	1401	32.83	27.21	32.32	30.6778		H70	20%, 37°C	902	29.67	21.82	27.06	25.9717		H128	20%, 37°C	717	30.91	23.99	29.6	27.9989
H30		1401	33.38	27.57	31.24	30.6345		H71		902	30.8	23.55	27.76	27.2053		H129		717	31.26	25.04	29.84	28.5852
H31		1403	32.49	28.46	30.25	30.3554		H72		1019	29.19	25.11	27.36	27.1685		H130		1021	32.58	25.58	30.48	29.396
H32		1403	33.61	27.72	31.13	30.7242		H73		1019	30.25	24.24	28.4	27.5122		H131		1021	30.47	24.2	28.68	27.6539
H33	1%, 30°C	1401	32.92	32.26	31.13	32.0948		H82	1%, 30°C	902	40	27.33	30.79	32.2877		H132	1%, 30°C	717	32.86	29.29	30.82	30.9556
H34		1401	34.92	29.18	31.46	31.7667		H83		902	33.73	29.45	29.34	30.7742		H133		717	33.27	29.03	29.8	30.6459
H35		1403	40	28.25	31.5	32.895		H84		1019	33.93	29.12	32.04	31.6341		H134		1021	33.39	25.24	31.35	29.7839
H36		1403	40	29.82	33.46	34.1742		H85		1019	35.35	28.8	32.15	31.988		H135		1021	33.23	27.71	30.52	30.403
H37	1%, 37°C	1401	33.6	26.67	30.13	29.9999		H86	1%, 37°C	902	34.97	23.77	30.46	29.3642		H136	1%, 37°C	717	31.6	28.28	31.25	30.3393
H38		1401	33.12	24.66	30.31	29.1445		H87		902	32.65	23.79	29.7	28.4672		H137		717	32.33	26.65	31.09	29.9209
H39		1403	34.16	27.17	29.58	30.1672		H88		1019	32.4	28.68	29.5	30.1519		H138		1021	32.82	25.68	30.89	29.6381
H40		1403	34.19	28.05	30.73	30.8886		H89		1019	31.52	27.89	29.03	29.4415		H139		1021	31.29	25.2	29.46	28.5329
H41	20%, 30°C	1401	34.02	36.92	31.78	34.1756		H90	20%, 30°C	902	30.34	30.76	28.29	29.7768		H140	20%, 30°C	717	30.67	40	30.24	33.3517
H42		1401	34.87	36.22	31.91	34.2854		H91		902	32.47	28.23	28.75	29.7585		H141		717	31.61	40	33.44	34.8378
H43		1403	34.12	36.42	32.09	34.1643		H92		1019	33.05	33.06	30.11	32.0426		H142		1021	33.2	28.18	30.74	30.638
H44		1403	40	28.99	32.17	33.4133		H93		1019	32.85	30.63	31.01	31.4819		H143		1021	32.1	28.11	29.8	29.959
H45	20%, 37°C	1401	30.64	25.69	29.02	28.3738		H94	20%, 37°C	902	30.26	24.13	28.42	27.48		H144	20%, 37°C	717	33.04	26.44	32.2	30.4125
H46		1401	32.75	24.91	29.93	29.0111		H95		902	30.12	21.66	28.36	26.4488		H145		717	31.2	29.52	29.13	29.9367
H47		1403	33.08	25.19	31.03	29.5705		H96		1019	32.5	22.84	29.74	28.0526		H146		1021	30.71	24.7	29.07	28.0419
H48		1403	40	26.12	32.26	32.3022		H97		1019	31.71	23.86	29.91	28.2853		H147		1021	31.5	24.15	28.93	28.0237
Blanco			Undetermined	Undetermined	Undetermined	#VALUE!								0								0
		mean	33.2154	31.426	30.9994	31.7653				mean	31.8094	27.2873	29.891	29.5389				mean	31.8933	27.1896	30.5644	29.7696
		stdev	2.3829	4.84109	1.10189	1.80444				stdev	1.89882	3.79365	1.18345	1.65905				stdev	1.83437	3.24699	1.22919	1.5095

[truncated: 61 more sheets: Ki67, Ki67 Res, Sox9, Sox9 Res, OCND, OCND Res, VEGF-165, VEGF-165 Res, BAX, BAX Res, BCL-2, BCL-2 Res, BaxBCL-2-ratio, Tbp, HPRT, Ywhaz, DNA, Protein, Protein_DNA, ALP (2), ALP_DNA, NO …]
